# Supplementary material for: A multi-substrate approach for functional metagenomics-based screening for (hemi)cellulases in two wheat straw-degrading microbial consortia unveils novel thermoalkaliphilic enzymes
Source: BMC Genomics. 2016 Jan 28;17:86. doi: 10.1186/s12864-016-2404-0 (PMC4730625; doi:10.1186/s12864-016-2404-0)
Supplement: Additional file 1: — Complete gene annotation of fosmid insert NT2-2. (XLS 41 kb) [file 12864_2016_2404_MOESM1_ESM.xls]

## Sheet: Sheet1
Gene	Locus			Gene Length (bp)	Protein size (amino acids)	Putative function (RAST annotation)	Accession No	CAZy annotation	Best hit to a protein from	Taxonomic classfication based on LCA	Identity	Query Cover	E-value
1	46	-	367	321	107	inner membrane protein ylaC	gb|EHT01859.1		Klebsiella oxytoca	Enterobacteriaceae	0.83	0.92	4e-59
2	1793	-	341	1452	484	Transcriptional regulator, GntR family domain	YP_005018555.1		Klebsiella oxytoca KCTC 1686	Enterobacteriaceae	0.69	0.78	0.0
3	1896	-	2607	711	237	GCN5-related N-acetyltransferase	YP_005018554.1	CBM26	Klebsiella oxytoca KCTC 1686	Enterobacteriaceae	0.73	0.83	1e-124
4	2744	-	2603	141	47	LSU ribosomal protein L36p	YP_001175670.1		Enterobacter sp. 638	Enterobacteriaceae	1	1	5e-24
5	3007	-	2743	264	88	LSU ribosomal protein L31p	YP_004592775.1		Enterobacter aerogenes KCTC 2190	Enterobacteriaceae	0.84	0.91	1e-45
6	3262	-	3139	123	41	hypothetical protein	No hit		No hit	Unclassified	No hit	No hit	No hit
7	3289	-	4321	1032	344	2-Oxobutyrate oxidase, putative	YP_005020183.1		Klebsiella oxytoca KCTC 1686	Enterobacteriaceae	0.8	0.9	0.0
8	4347	-	5154	807	269	Methionine ABC transporter substrate-binding protein	YP_005020184.1		Klebsiella oxytoca KCTC 1686	Enterobacteriaceae	0.88	0.92	1e-153
9	5150	-	5942	792	264	Methionine ABC transporter ATP-binding protein	YP_005020185.1		Klebsiella oxytoca KCTC 1686	Enterobacteriaceae	0.79	0.85	1e-141
10	5926	-	6598	672	224	Methionine ABC transporter permease protein	YP_005020186.1		Klebsiella oxytoca KCTC 1686	Enterobacteriaceae	0.84	0.94	2e-89
11	6692	-	8258	1566	522	Uncharacterized protein ylaB	ZP_09036551.1	GT2	Enterobacter mori LMG 25706	Enterobacteriaceae	0.58	0.74	0.0
12	8523	-	8250	273	91	probable alpha helix chain yaiN	gb|EHT01844.1		Klebsiella oxytoca 10-5243	Enterobacteriaceae	0.96	0.97	1e-53
13	8656	-	9493	837	279	Inner membrane protein	ZP_09345172.1		Klebsiella sp. 4_1_44FAA	Enterobacteriaceae	0.77	0.87	6e-126
14	12595	-	9508	3087	1029	Beta-galactosidase (EC 3.2.1.23)	ZP_08497172.1	GH2	Enterobacter hormaechei ATCC 49162	Enterobacteriaceae	0.74	0.81	0.0
15	13049	-	12689	360	120	Transcriptional repressor of the lac operon	ZP_08497173.1	GH53	Enterobacter hormaechei ATCC 49162	Enterobacteriaceae	0.59	0.75	5e-37
16	13085	-	13991	906	302	Carboxyl-terminal protease (EC 3.4.21.102)	gb|ABZ00994.1	CBM48	Pseudomonas putida GB-1	Pseudomonas	0.99	1	0.0
17	13987	-	14767	780	260	Putative periplasmic protein YibQ	gb|ABQ81052.1		Pseudomonas putida F1	Pseudomonas	0.87	0.91	7e-152
18	16890	-	14940	1950	650	High-affinity choline uptake protein BetT	YP_001671332.1		Pseudomonas putida GB-1	Pseudomonas	0.97	0.99	0.0
19	17419	-	18076	657	219	HTH-type transcriptional regulator BetI	YP_001671333.1		Pseudomonas putida GB-1	Pseudomonas	0.99	0.99	3e-155
20	36	-	909	873	291	Betaine aldehyde dehydrogenase (EC 1.2.1.8)	gb|ABZ00999.1		Pseudomonas putida GB-1	Pseudomonas	0.99	0.99	0.0
21	986	-	2684	1698	566	Choline dehydrogenase (EC 1.1.99.1)	gb|ABZ01000.1	AA3	Pseudomonas putida GB-1	Pseudomonas	0.99	0.99	0.0
22	4880	-	2729	2151	717	FIG00956349: hypothetical protein	NP_747166.1		Pseudomonas putida KT2440	Pseudomonas	0.82	0.89	0.0
23	5059	-	6802	1743	581	Na(+)/H(+) antiporter	gb|ABZ01001.1		Pseudomonas putida GB-1	Pseudomonas	0.99	0.99	0.0
24	6837	-	10146	3309	1103	Potassium efflux system KefA protein	YP_001671337.1		Pseudomonas putida GB-1	Pseudomonas	0.98	0.99	0.0
25	10191	-	11652	1461	487	Selenoprotein O and cysteine-containing homologs	YP_001671338.1		Pseudomonas putida GB-1	Pseudomonas	0.96	0.98	0.0
26	11788	-	12223	435	145	Thioredoxin	gb|ABZ01004.1	GT90	Pseudomonas putida GB-1	Pseudomonas	0.95	0.99	3e-96
