# Supplementary material for: A multi-substrate approach for functional metagenomics-based screening for (hemi)cellulases in two wheat straw-degrading microbial consortia unveils novel thermoalkaliphilic enzymes
Source: BMC Genomics. 2016 Jan 28;17:86. doi: 10.1186/s12864-016-2404-0 (PMC4730625; doi:10.1186/s12864-016-2404-0)
Supplement: Additional file 2: — Complete gene annotation of fosmid insert T5-5. (XLS 42 kb) [file 12864_2016_2404_MOESM2_ESM.xls]

## Sheet: Sheet1
Gene	Locus			Gene Length (bp)	Protein size (amino acids)	Putative function (RAST annotation)	Accession No	CAZy annotation	Best hit to a protein from	Taxonomic classfication based on LCA	Identity	Query Cover	E-value
1	568	-	124	444	148	Translation initiation factor 3	gb|EHT14561.1		Klebsiella oxytoca 10-5250	Enterobacteriaceae	0.99	1	3e-80
2	2599	-	670	1929	643	Threonyl-tRNA synthetase (EC 6.1.1.3)	gb|EHS95741.1		Klebsiella oxytoca 10-5250	Enterobacteriaceae	0.99	0.99	0.0
3	3284	-	3050	234	78	FIG00626449: hypothetical protein	gb|EHT08864.1		Klebsiella oxytoca 10-5246	Klebsiella	0.84	0.88	1e-39
4	4243	-	3553	690	230	Putative outer membrane protein	gb|EHT14038.1		Klebsiella oxytoca 10-5250	Enterobacteriaceae	0.96	0.98	2e-161
5	4601	-	5534	933	311	6-phosphofructokinase class II (EC 2.7.1.11)	gb|EHS95804.1	GH32	Klebsiella oxytoca 10-5243	Enterobacteriaceae	0.92	0.97	0
6	5626	-	5911	285	95	FIG00637864: hypothetical protein	gb|EHS95805.1		Klebsiella oxytoca 10-5243	Klebsiella	0.85	0.9	4e-51
7	6017	-	6890	873	291	Ribulosamine/erythrulosamine 3-kinase potentially involved in protein deglycation	gb|EHT14041.1		Klebsiella oxytoca 10-5250	Enterobacteriaceae	0.97	0.99	0
8	7628	-	6902	726	242	Ferric siderophore transport system, periplasmic binding protein TonB	sp|P45610.1	GH13	Klebsiella pneumoniae	Enterobacteriaceae	0.75	0.84	1e-79
9	7839	-	8136	297	99	YciL protein	gb|EHT14043.1		Klebsiella oxytoca 10-5250	Enterobacteriaceae	0.97	0.99	2e-54
10	8330	-	8192	138	46	hypothetical protein	YP_005020552.1		Klebsiella oxytoca KCTC 1686	Klebsiella	0.98	0.98	2e-20
11	8509	-	9970	1461	487	Cardiolipin synthetase (EC 2.7.8.-)	YP_005020553.1		Klebsiella oxytoca KCTC 1686	Enterobacteriaceae	0.98	0.99	0
12	10004	-	10334	330	110	FIG002901: hypothetical protein co-occurring with Cardiolipin synthetase	gb|EHT08873.1		Klebsiella oxytoca 10-5246	Enterobacteriaceae	0.95	0.99	3e-69
13	11236	-	10399	837	279	Potassium voltage-gated channel subfamily KQT; possible potassium channel, VIC family	gb|EHS98877.1		Klebsiella oxytoca 10-5242	Enterobacteriaceae	0.91	0.96	3e-159
14	12015	-	11280	735	245	Oligopeptide transport ATP-binding protein OppF (TC 3.A.1.5.1)	gb|EHT14048.1		Klebsiella oxytoca 10-5250	Enterobacteriaceae	0.98	0.99	2e-169
15	2419	-	40	2379	793	Phosphoenolpyruvate synthase (EC 2.7.9.2)	gb|AEX06288.1	CBM20	Klebsiella oxytoca KCTC 1686	Klebsiella	0.98	0.99	0.0
16	2760	-	2568	192	64	hypothetical protein	No Hit		No Hit	Unclassified	No Hit	No Hit	No Hit
17	2761	-	3595	834	278	FIG137360: hypothetical protein	YP_005020528.1		Klebsiella oxytoca KCTC 1686	Enterobacteriaceae	0.99	0.99	0.0
18	3680	-	4796	1116	372	2-keto-3-deoxy-D-arabino-heptulosonate-7-phosphate synthase I alpha (EC 2.5.1.54)	gb|EHT08845.1		Klebsiella oxytoca 10-5246	Klebsiella	0.95	0.98	0.0
19	4959	-	5139	180	60	FIG00731881: hypothetical protein	gb|EHT08846.1		Klebsiella oxytoca 10-5246	Enterobacteriaceae	0.92	0.98	4e-32
20	6617	-	5174	1443	481	Selenoprotein O and cysteine-containing homologs	YP_005020531.1		Klebsiella oxytoca KCTC 1686	Klebsiella	0.91	0.94	0.0
21	7196	-	6731	465	155	Probable lipoprotein nlpC precursor	gb|EHS98854.1	CBM50	Klebsiella oxytoca 10-5242	Enterobacteriaceae	0.98	0.99	2e-102
22	8027	-	7277	750	250	Vitamin B12 ABC transporter, ATPase component BtuD	gb|AEX06294.1		Klebsiella oxytoca KCTC 1686	Enterobacteriaceae	0.9	0.94	6e-162
23	55	-	274	219	73	Putative membrane protein	gb|EHS96424.1		Klebsiella oxytoca 10-5245	Klebsiella	0.97	0.97	2e-38
24	3079	-	709	2370	790	Beta-xylosidase (EC 3.2.1.37)	ZP_09037394.1	GH3	Enterobacter mori LMG 25706	Enterobacteriaceae	0.84	0.91	0.0
25	4481	-	3083	1398	466	Xyloside transporter XynT	YP_003612883.1	GH17	Enterobacter cloacae subsp. Cloacae ATCC 13047	Enterobacteriaceae	0.82	0.9	0.0
26	519	-	1503	984	328	Phenylalanyl-tRNA synthetase alpha chain (EC 6.1.1.20)	YP_005020539.1		Klebsiella oxytoca KCTC 1686	Klebsiella	0.99	0.99	0.0
27	2577	-	1539	1038	346	hypothetical protein	YP_005020538.1		Klebsiella oxytoca KCTC 1686	Klebsiella	0.98	0.99	0.0
28	770	-	1571	801	267	Methionine ABC transporter substrate-binding protein	gb|EHS95733.1		Klebsiella oxytoca 10-5243	Enterobacteriaceae	0.96	0.98	4e-159
29	2607	-	1620	987	329	Vitamin B12 ABC transporter, permease component BtuC	gb|AEX06297.1		Klebsiella oxytoca KCTC 1686	Klebsiella	0.96	0.98	0.0
30	2982	-	2703	279	93	Integration host factor alpha subunit	gb|EHS95735.1		Klebsiella oxytoca 10-5243	Enterobacteriaceae	1	1	8e-59
