# Supplementary material for: A multi-substrate approach for functional metagenomics-based screening for (hemi)cellulases in two wheat straw-degrading microbial consortia unveils novel thermoalkaliphilic enzymes
Source: BMC Genomics. 2016 Jan 28;17:86. doi: 10.1186/s12864-016-2404-0 (PMC4730625; doi:10.1186/s12864-016-2404-0)
Supplement: Additional file 3: — Complete gene annotation of fosmid insert NT18-17. (XLS 43 kb) [file 12864_2016_2404_MOESM3_ESM.xls]

## Sheet: Sheet1
Gene	Locus			Gene Length (bp)	Protein size (amino acids)	Putative function (RAST annotation)	Accession No	CAZy annotation	Best hit to a protein from	Taxonomic classfication based on LCA	Identity	Query Cover	E-value
1	1067	-	161	906	302	tRNA pseudouridine synthase B (EC 4.2.1.70)	gb|AEQ53431.1		Pelagibacterium halotolerans B2	Pelagibacterium	0.66	0.8	2e-139
2	1471	-	1063	408	136	Ribosome-binding factor A	gb|AEQ53430.1		Pelagibacterium halotolerans B2	Rhizobiales	0.64	0.82	2e-47
3	2174	-	1502	672	224	hypothetical protein	No Hit		No Hit	Unclassified	No Hit	No Hit	No Hit
4	3338	-	2312	1026	342	Glyoxylate reductase	gb|AEQ53438.1		Pelagibacterium halotolerans B2	Pelagibacterium	0.68	0.81	2e-160
5	3443	-	4022	579	193	hypothetical protein	YP_004901189.1		Pelagibacterium halotolerans B2	Pelagibacterium	0.5	0.63	8e-52
6	4811	-	4028	783	261	hypothetical protein	YP_432685.1		Hahella chejuensis KCTC 2396	Hahella	0.39	0.56	1e-31
7	5535	-	4878	657	219	Aquaporin Z	YP_759191.1	GH27	Hyphomonas neptunium ATCC 15444	Alphaproteobacteria	0.65	0.8	2e-76
8	6415	-	5656	759	253	Cytoplasmic copper homeostasis protein cutC	ZP_08988820.1		Mesorhizobium australicum WSM2073	Mesorhizobium	0.67	0.78	3e-97
9	6578	-	7004	426	142	Mll7596 protein	dbj|BAB54025.1		Mesorhizobium loti MAFF303099	Alphaproteobacteria	0.55	0.7	5e-30
10	7000	-	8668	1668	556	Probable transmembrane protein	NP_107879.1		Mesorhizobium loti MAFF303099	Rhizobiales	0.38	0.57	1e-72
11	8767	-	9142	375	125	Transcriptional regulator, GntR family	gb|AEQ50340.1		Pelagibacterium halotolerans B2	Pelagibacterium	0.71	0.84	3e-47
12	9134	-	10046	912	304	ABC transporter ATP-binding protein	gb|AEQ50339.1		Pelagibacterium halotolerans B2	Pelagibacterium	0.82	0.89	2e-172
13	10042	-	10930	888	296	ABC transporter, permease protein, putative	gb|AEQ50338.1		Pelagibacterium halotolerans B2	Pelagibacterium	0.38	0.58	7e-42
14	11006	-	11594	588	196	NAD(P)H oxidoreductase	YP_467827.1	AA6	Rhizobium etli CFN 42	Proteobacteria	0.48	0.64	3e-55
15	11892	-	11607	285	95	hypothetical protein	No Hit		No Hit	Unclassified	No Hit	No Hit	No Hit
16	12079	-	12973	894	298	Manganese ABC transporter, periplasmic-binding protein SitA	emb|CAK09374.1		Rhizobium leguminosarum bv. viciae 3841	Proteobacteria	0.73	0.81	3e-122
17	12969	-	13851	882	294	Manganese ABC transporter, ATP-binding protein SitB	YP_769463.1		Rhizobium leguminosarum bv. viciae 3841	Proteobacteria	0.71	0.83	3e-141
18	13847	-	14702	855	285	Manganese ABC transporter, inner membrane permease protein SitC	gb|ACS57700.1		Rhizobium leguminosarum bv. trifolii WSM1325	Proteobacteria	0.81	0.91	1e-137
19	14698	-	15538	840	280	Manganese ABC transporter, inner membrane permease protein SitD	emb|CAK09377.1		Rhizobium leguminosarum bv. viciae 3841	Proteobacteria	0.67	0.85	4e-100
20	17555	-	15626	1929	643	Beta-hexosaminidase (EC 3.2.1.52)	emb|CAK03464.1	GH20	Rhizobium leguminosarum bv. viciae 3841	Rhizobium	0.5	0.64	0.0
21	17700	-	18771	1071	357	hypothetical protein	YP_003757242.1	GH58	Hyphomicrobium denitrificans ATCC 51888	Alphaproteobacteria	0.56	0.71	5e-52
22	19351	-	18760	591	197	Transcriptional regulator, TetR family	dbj|BAB49556.1		Mesorhizobium loti MAFF303099	Rhizobiales	0.56	0.66	8e-56
23	19417	-	19828	411	137	Glyoxalase/Bleomycin resistance protein/dioxygenase domain	gb|AAV96316.1		Ruegeria pomeroyi DSS-3	Proteobacteria	0.54	0.71	3e-45
24	19910	-	20606	696	232	Dehydrogenase	YP_767914.1	GH109	Rhizobium leguminosarum bv. viciae 3841	Alphaproteobacteria	0.58	0.76	6e-85
25	941	-	341	600	200	Dihydrofolate reductase (EC 1.5.1.3)	YP_004241035.1		Arthrobacter phenanthrenivorans Sphe3	Bacteria	0.53	0.66	6e-55
26	1729	-	1012	717	239	Transcriptional regulator RutR of pyrimidine catabolism (TetR family)	gb|ACI56302.1		Rhizobium leguminosarum bv. trifolii WSM2304	Rhizobiales	0.74	0.83	1e-100
27	1854	-	3183	1329	443	Omega-amino acid--pyruvate aminotransferase (EC 2.6.1.18)	YP_004612019.1	GT2	Mesorhizobium opportunistum WSM2075	Alphaproteobacteria	0.82	0.9	0.0
28	3182	-	4676	1494	498	Methylmalonate-semialdehyde dehydrogenase (EC 1.2.1.27)	gb|AEQ52272.1		Pelagibacterium halotolerans B2	Hyphomicrobiaceae	0.83	0.92	0.0
29	4745	-	5939	1194	398	Beta-ureidopropionase (EC 3.5.1.6)	gb|ACI56303.1		Rhizobium leguminosarum bv. trifolii WSM2304	Alphaproteobacteria	0.84	0.91	0.0
30	6450	-	7902	1452	484	Dihydropyrimidinase (EC 3.5.2.2)	gb|ACS57540.1	CE9	Rhizobium leguminosarum bv. trifolii WSM1325	Alphaproteobacteria	0.8	0.9	0.0
31	7933	-	8722	789	263	Pyrimidine ABC transporter, ATP-binding protein	gb|AEQ52268.1		Pelagibacterium halotolerans B2	Alphaproteobacteria	0.83	0.92	3e-148
32	8804	-	9674	870	290	Pyrimidine ABC transporter, transmembrane component 1	gb|AEQ52267.1		Pelagibacterium halotolerans B2	Alphaproteobacteria	0.64	0.76	6e-108
33	9670	-	10771	1101	367	Pyrimidine ABC transporter, transmembrane component 2	gb|ACS57544.1		Rhizobium leguminosarum bv. trifolii WSM1325	Alphaproteobacteria	0.7	0.81	6e-123
34	10792	-	11767	975	325	Pyrimidine ABC transporter, substrate-binding component	emb|CAK09212.1		Rhizobium leguminosarum bv. viciae 3841	Rhizobiales	0.63	0.77	4e-142
35	12094	-	12979	885	295	Mll5186 protein	YP_004901434.1		Pelagibacterium halotolerans B2	Rhizobiales	0.5	0.65	1e-32
