# Supplementary material for: A multi-substrate approach for functional metagenomics-based screening for (hemi)cellulases in two wheat straw-degrading microbial consortia unveils novel thermoalkaliphilic enzymes
Source: BMC Genomics. 2016 Jan 28;17:86. doi: 10.1186/s12864-016-2404-0 (PMC4730625; doi:10.1186/s12864-016-2404-0)
Supplement: Additional file 4: — Complete gene annotation of fosmid insert T4-1. (XLS 43 kb) [file 12864_2016_2404_MOESM4_ESM.xls]

## Sheet: Sheet1
Gene	Locus			Gene Length (bp)	Protein size (amino acids)	Putative function (RAST annotation)	Accession No	CAZy annotation	Best hit to a protein from	Taxonomic classfication based on LCA	Identity	Query Cover	E-value
1	2	-	281	279	93	Integration host factor alpha subunit	gb|EHS95735.1		Klebsiella oxytoca 10-5243	Enterobacteriaceae	1	1	8e-59
2	606	-	336	270	90	Translation initiation inhibitor	gb|ABR77601.1		Klebsiella pneumoniae subsp. pneumoniae MGH 78578	Enterobacteriaceae	0.61	0.75	1e-22
3	629	-	1616	987	329	Vitamin B12 ABC transporter, permease component BtuC	gb|EHT08852.1		Klebsiella oxytoca 10-5246	Enterobacteriaceae	0.94	0.97	7e-156
4	2479	-	1678	801	267	Methionine ABC transporter substrate-binding protein	gb|EHT08851.1		Klebsiella oxytoca 10-5246	Enterobacteriaceae	0.94	0.99	4e-169
5	2704	-	3256	552	184	Glutathione peroxidase family protein	gb|EHT08850.1		Klebsiella oxytoca 10-5246	Enterobacteriaceae	0.86	0.91	1e-113
6	3255	-	4005	750	250	Vitamin B12 ABC transporter, ATPase component BtuD	gb|EHT14570.1		Klebsiella oxytoca 10-5250	Enterobacteriaceae	0.83	0.9	7e-151
7	4086	-	4551	465	155	Probable lipoprotein nlpC precursor	gb|EHT08848.1	CBM50	Klebsiella oxytoca 10-5246	Enterobacteriaceae	0.92	0.99	4e-104
8	5074	-	6517	1443	481	Selenoprotein O and cysteine-containing homologs	gb|EHT08847.1		Klebsiella oxytoca 10-5246	Enterobacteriaceae	0.89	0.93	0.0
9	6819	-	6570	249	83	FIG00731881: hypothetical protein	gb|EHS95728.1		Klebsiella oxytoca 10-5243	Enterobacteriaceae	0.8	0.86	1e-35
10	8039	-	6923	1116	372	2-keto-3-deoxy-D-arabino-heptulosonate-7-phosphate synthase I alpha	gb|EHT08845.1		Klebsiella oxytoca 10-5246	Enterobacteriaceae	0.95	0.98	0.0
11	8967	-	8124	843	281	FIG137360: hypothetical protein	gb|EHT08844.1		Klebsiella oxytoca 10-5246	Enterobacteriaceae	0.97	0.99	0.0
12	9298	-	11677	2379	793	Phosphoenolpyruvate synthase (EC 2.7.9.2)	gb|EHT08843.1	CBM20	Klebsiella oxytoca 10-5246	Enterobacteriaceae	0.98	0.99	0.0
13	11917	-	13315	1398	466	Xyloside transporter XynT	YP_003612883.1	GH17	Enterobacter cloacae subsp. cloacae ATCC 13047	Enterobacteriaceae	0.82	0.9	0.0
14	13319	-	15689	2370	790	Beta-xylosidase (EC 3.2.1.37)	ZP_09037394.1	GH3	Enterobacter mori LMG 25706	Enterobacteriaceae	0.83	0.9	0.0
15	17106	-	15981	1125	375	Putative membrane protein	gb|EHT08842.1		Klebsiella oxytoca 10-5246	Enterobacteriaceae	0.92	0.97	0.0
16	17483	-	20486	3003	1001	Glycolate dehydrogenase (EC 1.1.99.14), subunit GlcD	gb|EHT08841.1	AA4/AA7	Klebsiella oxytoca 10-5246	Enterobacteriaceae	0.95	0.98	0.0
17	20482	-	20893	411	137	1,4-dihydroxy-2-naphthoyl-CoA hydrolase	gb|EHT08840.1		Klebsiella oxytoca 10-5246	Enterobacteriaceae	0.95	0.97	7e-81
18	21136	-	20947	189	63	hypothetical protein	gb|EHT08839.1		Klebsiella oxytoca 10-5246	Enterobacteriaceae	0.97	0.98	1e-34
19	21302	-	21551	249	83	Transglycosylase associated protein	gb|EHT08838.1		Klebsiella oxytoca 10-5246	Enterobacteriaceae	0.98	0.99	4e-31
20	22103	-	21770	333	111	FIG00732171: hypothetical protein	gb|EHT08837.1		Klebsiella oxytoca 10-5246	Enterobacteriaceae	0.78	0.83	1e-36
21	23207	-	24029	822	274	Probable carboxyvinyl-carboxyphosphonate phosphorylmutase	WP_007374859.1		Kosakonia radicincitans	Proteobacteria	0.89	0.99	4e-167
22	24618	-	24996	378	126	Iron binding protein SufA for iron-sulfur cluster assembly	YP_005020515.1		Klebsiella oxytoca KCTC 1686	Enterobacteriaceae	0.9	0.94	3e-79
23	24998	-	26486	1488	496	Iron-sulfur cluster assembly protein SufB	gb|EHT08835.1		Klebsiella oxytoca 10-5246	Enterobacteriaceae	0.97	0.99	0.0
24	26552	-	27299	747	249	Iron-sulfur cluster assembly ATPase protein SufC	gb|EHT14590.1		Klebsiella oxytoca 10-5250	Enterobacteriaceae	0.98	1	7e-176
25	27273	-	28548	1275	425	Iron-sulfur cluster assembly protein SufD	gb|EHS95714.1		Klebsiella oxytoca 10-5243	Enterobacteriaceae	0.84	0.92	0.0
26	28544	-	29765	1221	407	Cysteine desulfurase (EC 2.8.1.7), SufS subfamily	gb|EHT08832.1		Klebsiella oxytoca 10-5246	Enterobacteriaceae	0.91	0.94	0.0
27	29776	-	30193	417	139	Cysteine desulfurase (EC 2.8.1.7), SufS subfamily	gb|EHT08831.1		Klebsiella oxytoca 10-5246	Enterobacteriaceae	0.96	0.96	7e-93
28	30292	-	31291	999	333	L,D-transpeptidase YnhG	gb|AEX06270.1	CBM50	Klebsiella oxytoca KCTC 1686	Enterobacteriaceae	0.85	0.93	0.0
29	181	-	820	639	213	Transcriptional regulator, TetR family	gb|AEX06266.1		Klebsiella oxytoca KCTC 1686	Enterobacteriaceae	0.92	0.97	3e-146
30	1032	-	843	189	63	hypothetical protein	gb|EHT08826.1		Klebsiella oxytoca 10-5246	Enterobacteriaceae	0.92	0.97	9e-34
31	1564	-	2977	1413	471	Pyruvate kinase (EC 2.7.1.40)	gb|EHT08828.1		Klebsiella oxytoca 10-5246	Enterobacteriaceae	0.98	1	0.0
						187
