# Supplementary material for: A multi-substrate approach for functional metagenomics-based screening for (hemi)cellulases in two wheat straw-degrading microbial consortia unveils novel thermoalkaliphilic enzymes
Source: BMC Genomics. 2016 Jan 28;17:86. doi: 10.1186/s12864-016-2404-0 (PMC4730625; doi:10.1186/s12864-016-2404-0)
Supplement: Additional file 5: — Complete gene annotation of fosmid insert 10BT. (XLS 43 kb) [file 12864_2016_2404_MOESM5_ESM.xls]

## Sheet: Sheet1
Gene	Locus			Gene Length (bp)	Protein size (amino acids)	Putative function (RAST annotation)	Accession No	CAZy annotation	Best hit to a protein from	Taxonomic classfication based on LCA	Identity	Query Cover	E-value
1	87	-	528	441	147	ABC transporter in pyoverdin gene cluster, periplasmic component	gb|ABQ78108.1		Pseudomonas putida F1	Pseudomonas	0.92	0.94	2e-64
2	1741	-	688	1053	351	Putative outer membrane lipoprotein	gb|ABQ78107.1		Pseudomonas putida F1	Pseudomonas	0.92	0.95	0.0
3	2319	-	1767	552	184	Isochorismatase (EC 3.3.2.1)	gb|ABQ78106.1		Pseudomonas putida F1	Pseudomonas	0.95	0.96	2e-92
4	3096	-	2376	720	240	FIG057993:Thioesterase involved in non-ribosomal peptide biosynthesis	gb|ABQ78105.1	GT4	Pseudomonas putida F1	Pseudomonas	0.9	0.93	3e-144
5	3311	-	3092	219	73	FIG006220: Hypothetical MbtH-like protein	YP_001267288.1		Pseudomonas putida F1	Pseudomonas	0.99	1	1e-45
6	3776	-	3440	336	112	Ribosomal protein S3AE	YP_001267287.1		Pseudomonas putida F1	Pseudomonas	0.95	0.97	4e-53
7	4049	-	4916	867	289	Formyltetrahydrofolate deformylase (EC 3.5.1.10)	gb|AEJ13810.1		Pseudomonas putida S16	Pseudomonas	0.98	0.99	0.0
8	4912	-	5806	894	298	Methylenetetrahydrofolate dehydrogenase (NADP+)	gb|AEJ13811.1		Pseudomonas putida S16	Pseudomonas	0.93	0.96	8e-177
9	5805	-	7047	1242	414	Sarcosine oxidase beta subunit (EC 1.5.3.1)	gb|AEJ13812.1	AA3	Pseudomonas putida S16	Pseudomonas	0.98	0.99	0.0
10	7058	-	7364	306	102	Sarcosine oxidase delta subunit (EC 1.5.3.1)	gb|AEJ13813.1		Pseudomonas putida S16	Pseudomonas	0.95	0.97	7e-67
11	7360	-	8827	1467	489	Sarcosine oxidase alpha subunit (EC 1.5.3.1)	gb|AEJ13814.1		Pseudomonas putida S16	Pseudomonas	0.93	0.96	0.0
12	9096	-	9411	315	105	[NiFe] hydrogenase nickel incorporation protein HybF	gb|ADO48713.1		Enterobacter cloacae SCF1	Unclassified	0.74	0.86	1e-50
13	9442	-	9691	249	83	[NiFe] hydrogenase metallocenter assembly protein HybG	YP_001459788.1		Escherichia coli HS	Enterobacteriaceae	0.72	0.87	2e-24
14	9717	-	10308	591	197	HupE-UreJ family metal transporter	ZP_09389766.1		Yokenella regensburgei ATCC 43003	Enterobacteriaceae	0.63	0.79	5e-49
15	10794	-	10413	381	127	FIG01111987: hypothetical protein	ZP_05133247.1		Stenotrophomonas sp. SKA14	Gammaproteobacteria	0.66	0.83	1e-59
16	11102	-	11363	261	87	hypothetical protein	ZP_09302678.1		Achromobacter arsenitoxydans SY8	Proteobacteria	0.51	0.62	1e-17
17	11602	-	11416	186	62	hypothetical protein	gb|EHT10023.1		Klebsiella oxytoca 10-5246	Enterobacteriaceae	0.83	0.92	8e-29
18	11689	-	12268	579	193	Transcriptional regulator, AraC family	gb|EHT10023.1	GH39	Klebsiella oxytoca 10-5246	Enterobacteriaceae	0.76	0.87	2e-89
19	12322	-	12733	411	137	Uncharacterized protein conserved in bacteria	gb|EHT10024.1		Klebsiella oxytoca 10-5246	Enterobacteriaceae	0.85	0.94	9e-82
20	12936	-	13560	624	208	Transporter, LysE family	YP_004502133.1		Serratia sp. AS12	Gammaproteobacteria	0.54	0.71	2e-42
21	13637	-	14960	1323	441	Branched-chain amino acid transport system carrier protein	YP_003364081.1		Citrobacter rodentium ICC168	Enterobacteriaceae	0.51	0.69	3e-150
22	15099	-	15270	171	57	hypothetical protein	gb|AFJ46240.1		Escherichia blattae DSM 4481	Unclassified	0.57	0.73	1e-11
23	15609	-	15384	225	75	hypothetical protein	ZP_09335957.1		Citrobacter freundii 4_7_47CFAA	Enterobacteriaceae	0.52	0.69	1e-11
24	16787	-	16304	483	161	tmRNA-binding protein SmpB	YP_005016013.1		Klebsiella oxytoca KCTC 1686	Enterobacteriaceae	0.96	0.98	4e-111
25	16938	-	17376	438	146	Putative oligoketide cyclase/lipid transport protein	gb|EHS93344.1		Klebsiella oxytoca 10-5245	Enterobacteriaceae	0.91	0.96	2e-94
26	17365	-	17662	297	99	UPF0125 protein yfjF	ZP_04537275.1		Escherichia sp. 3_2_53FAA	Enterobacteriaceae	0.86	0.93	4e-51
27	18071	-	17732	339	113	Outer membrane lipoprotein SmpA	gb|EHT06441.1		Klebsiella oxytoca 10-5246	Enterobacteriaceae	0.92	0.96	4e-61
28	19880	-	18218	1662	554	DNA repair protein RecN	ZP_09387441.1		Yokenella regensburgei ATCC 43003	Enterobacteriaceae	0.88	0.95	0.0
29	20844	-	19965	879	293	NAD kinase (EC 2.7.1.23)	ZP_06355417.2		Citrobacter youngae ATCC 29220	Enterobacteriaceae	0.95	0.98	0.0
30	20965	-	21559	594	198	Heat shock protein GrpE	ZP_06355418.1		Citrobacter youngae ATCC 29220	Enterobacteriaceae	0.93	0.99	3e-119
31	22888	-	21601	1287	429	Magnesium and cobalt efflux protein CorC	gb|EHT11862.1		Klebsiella oxytoca 10-5250	Enterobacteriaceae	0.92	0.97	0.0
32	23696	-	22904	792	264	Glutamate synthase [NADPH] small chain (EC 1.4.1.13)	YP_001455443.1		Citrobacter koseri ATCC BAA-895	Enterobacteriaceae	0.95	0.98	5e-144
33	23922	-	25287	1365	455	Signal recognition particle, subunit Ffh SRP54 (TC 3.A.5.1.1)	emb|CBG89303.1		Citrobacter rodentium ICC168	Enterobacteriaceae	0.98	0.99	0.0
34	25519	-	25768	249	83	SSU ribosomal protein S16p	YP_001455441.1		Citrobacter koseri ATCC BAA-895	Enterobacteriaceae	0.97	0.99	3e-43
35	25783	-	26335	552	184	16S rRNA processing protein RimM	YP_002920790.1		Klebsiella pneumoniae NTUH-K2044	Enterobacteriaceae	0.93	0.97	3e-123
36	87	-	228	141	47	LSU ribosomal protein L19p	ZP_06355425.1		Citrobacter youngae ATCC 29220	Enterobacteriaceae	0.97	0.97	1e-15
37	416	-	758	342	114	FIG00554672: hypothetical protein	YP_001455437.1		Citrobacter koseri ATCC BAA-895	Enterobacteriaceae	0.65	0.75	3e-31
38	811	-	2185	1374	458	Uncharacterized iron-regulated membrane protein; Iron-uptake factor PiuB	gb|EGK58513.1		Enterobacter hormaechei ATCC 49162	Enterobacteriaceae	0.71	0.81	0.0
39	2571	-	2187	384	128	Integral membrane protein YfiB	ZP_05969892.1	AA5	Enterobacter cancerogenus ATCC 35316	Enterobacteriaceae	0.9	0.94	2e-77
40	3907	-	2686	1221	407	Inner membrane protein YfiN	YP_004953262.1	GH53	Enterobacter cloacae EcWSU1	Enterobacteriaceae	0.79	0.88	0.0
41	4385	-	3899	486	162	Uncharacterized protein YfiR precursor	YP_004953261.1		Enterobacter cloacae EcWSU1	Enterobacteriaceae	0.72	0.81	1e-78
42	4728	-	4338	390	130	hypothetical protein	YP_003614416.1		Enterobacter cloacae ATCC 13047	Bacteria	0.42	0.63	1.3
43	5129	-	4958	171	57	hypothetical protein	gb|AEX01756.1		Klebsiella oxytoca KCTC 1686	Enterobacteriaceae	0.92	0.97	5e-14
