# Supplementary material for: A multi-substrate approach for functional metagenomics-based screening for (hemi)cellulases in two wheat straw-degrading microbial consortia unveils novel thermoalkaliphilic enzymes
Source: BMC Genomics. 2016 Jan 28;17:86. doi: 10.1186/s12864-016-2404-0 (PMC4730625; doi:10.1186/s12864-016-2404-0)
Supplement: Additional file 6: — Complete gene annotation of fosmid insert NT18-21. (XLS 39 kb) [file 12864_2016_2404_MOESM6_ESM.xls]

## Sheet: Sheet1
Gene	Locus			Gene Length (bp)	Protein size (amino acids)	Putative function (RAST annotation)	Accession No	CAZy annotation	Best hit to a protein from	Taxonomic classfication based on LCA	Identity	Query Cover	E-value
1	1020	-	147	873	291	4-hydroxybenzoate polyprenyltransferase (EC 2.5.1.39)	gb|EHT14988.1		Klebsiella oxytoca 10-5246	Enterobacteriaceae	0.88	0.93	1e-156
2	1532	-	1034	498	166	Chorismate--pyruvate lyase (EC 4.1.3.40)	gb|EHT14987.1		Klebsiella oxytoca 10-5246	Enterobacteriaceae	0.82	0.87	6e-75
3	2798	-	1859	939	313	Maltose operon periplasmic protein MalM	emb|CAA38186.1		Salmonella enterica subsp. enterica serovar Typhimurium	Enterobacteriaceae	0.82	0.88	9e-179
4	4273	-	2911	1362	454	Maltoporin (maltose/maltodextrin high-affinity receptor, phage lambda receptor protein)	emb|CCF90129.1		Salmonella enterica subsp. enterica serovar Senftenberg str. SS209	Enterobacteriaceae	0.89	0.93	0.0
5	5485	-	4375	1110	370	Maltose/maltodextrin transport ATP-binding protein MalK (EC 3.6.3.19)	YP_004950115.1		Enterobacter cloacae EcWSU1	Enterobacteriaceae	0.97	0.98	0.0
6	5856	-	7047	1191	397	Maltose/maltodextrin ABC transporter, substrate binding periplasmic protein MalE	gb|EHT14983.1		Klebsiella oxytoca 10-5246	Enterobacteriaceae	0.97	0.99	0.0
7	7168	-	8713	1545	515	Maltose/maltodextrin ABC transporter, permease protein MalF	ZP_03215049.1		Salmonella enterica subsp. enterica serovar Virchow str. SL491	Enterobacteriaceae	0.94	0.97	0.0
8	8727	-	9618	891	297	Maltose/maltodextrin ABC transporter, permease protein MalG	YP_005017609.1		Klebsiella oxytoca KCTC 1686	Enterobacteriaceae	0.97	0.99	0.0
9	10139	-	9728	411	137	PsiE protein	YP_003367160.1		Citrobacter rodentium ICC168	Enterobacteriaceae	0.99	0.99	2e-71
10	10342	-	10852	510	170	ribosomal-protein-alanine N-acetyltransferase	gb|AEX03364.1		Klebsiella oxytoca KCTC 1686	Enterobacteriaceae	0.62	0.71	7e-64
11	10861	-	11317	456	152	PhnO protein	YP_003441733.1		Klebsiella variicola At-22	Enterobacteriaceae	0.81	0.92	1e-86
12	13459	-	11362	2097	699	YjbH outer membrane lipoprotein	gb|EHC72413.1		Salmonella enterica subsp. enterica serovar Montevideo str. S5-403	Enterobacteriaceae	0.88	0.94	0.0
13	14196	-	13458	738	246	YjbG polysaccharide synthesis-related protein	YP_219090.1		Salmonella enterica subsp. enterica serovar Choleraesuis str. SC-B67	Enterobacteriaceae	0.63	0.75	1e-79
14	14693	-	14192	501	167	YjbF outer membrane lipoprotein	ZP_04558592.1		Citrobacter sp. 30_2	Enterobacteriaceae	0.75	0.85	4e-89
15	15138	-	14892	246	82	YjbE secreted protein	No Hit		No Hit	Unclassified	No Hit	No Hit	No Hit
16	17127	-	15477	1650	550	Glucose-6-phosphate isomerase (EC 5.3.1.9)	YP_001572432.1		Salmonella enterica subsp. arizonae serovar 62:z4,z23:-- str. RSK2980	Enterobacteriaceae	0.94	0.97	0.0
17	17683	-	19033	1350	450	Aspartokinase (EC 2.7.2.4)	ZP_06356430.1		Citrobacter youngae ATCC 29220	Enterobacteriaceae	0.92	0.95	0.0
18	19317	-	20244	927	309	Sodium-dependent transporter	ZP_06356431.1		Citrobacter youngae ATCC 29220	Enterobacteriaceae	0.96	0.99	0.0
19	20345	-	20618	273	91	hypothetical protein	ZP_06356432.1		Citrobacter youngae ATCC 29220	Enterobacteriaceae	0.93	0.97	2e-39
20	21487	-	20614	873	291	Ribosomal large subunit pseudouridine synthase F (EC 4.2.1.70)	gb|EII66125.1		Escherichia coli 2.4168	Enterobacteriaceae	0.93	0.97	0.0
21	21705	-	22629	924	308	Putative transcriptional regulator of sorbose uptake and utilization genes	gb|EHS88196.1		Klebsiella oxytoca 10-5243	Enterobacteriaceae	0.72	0.84	1e-164
22	22643	-	23462	819	273	Shikimate 5-dehydrogenase I gamma (EC 1.1.1.25)	gb|EHT14965.1	CBM50	Klebsiella oxytoca 10-5246	Enterobacteriaceae	0.83	0.9	2e-162
23	23804	-	23486	318	106	transcriptional regulator, XRE family	ZP_06356439.1		Citrobacter youngae ATCC 29220	Enterobacteriaceae	0.81	0.91	2e-55
24	24153	-	23805	348	116	hypothetical protein	ZP_06356440.1		Citrobacter youngae ATCC 29220	Enterobacteriaceae	0.82	0.9	2e-63
25	24354	-	25044	690	230	Alpha-aspartyl dipeptidase Peptidase E (EC 3.4.13.21)	YP_003367175.1		Citrobacter rodentium ICC168	Enterobacteriaceae	0.92	0.96	6e-153
26	26805	-	25173	1632	544	Sodium-dependent phosphate transporter	ZP_06356442.2		Citrobacter youngae ATCC 29220	Enterobacteriaceae	0.92	0.97	0.0
27	29871	-	26958	2913	971	5-methyltetrahydrofolate--homocysteine methyltransferase (EC 2.1.1.13)	ZP_06356443.1		Citrobacter youngae ATCC 29220	Enterobacteriaceae	0.96	0.98	0.0
