# Supplementary material for: A multi-substrate approach for functional metagenomics-based screening for (hemi)cellulases in two wheat straw-degrading microbial consortia unveils novel thermoalkaliphilic enzymes
Source: BMC Genomics. 2016 Jan 28;17:86. doi: 10.1186/s12864-016-2404-0 (PMC4730625; doi:10.1186/s12864-016-2404-0)
Supplement: Additional file 7: — Complete gene annotation of fosmid insert T17-2. (XLS 36 kb) [file 12864_2016_2404_MOESM7_ESM.xls]

## Sheet: Sheet1
Gene	Locus			Gene Length (bp)	Protein size (amino acids)	Putative function (RAST annotation)	Accession No	CAZy annotation	Best hit to a protein from	Taxonomic classfication based on LCA	Identity	Query Cover	E-value
1	888	-	1443	555	185	hypothetical protein	YP_002241103.1		Klebsiella pneumoniae 342	Enterobacteriaceae	0.98	1	7e-45
2	2208	-	1446	762	254	Uridine phosphorylase (EC 2.4.2.3)	gb|EHT09383.1		Klebsiella oxytoca 10-5250	Enterobacteriaceae	0.99	1	0.0
3	2791	-	3481	690	230	Putative carboxymethylenebutenolidase (EC 3.1.1.45)	gb|EHT09382.1		Klebsiella oxytoca 10-5250	Enterobacteriaceae	0.97	0.99	4e-165
4	4257	-	3633	624	208	Galactoside O-acetyltransferase (EC 2.3.1.18)	gb|EFU47091.1	GT8	Escherichia coli MS 110-3	Enterobacteriaceae	0.81	0.93	8e-121
5	5540	-	4286	1254	418	Lactose permease	ZP_09334237.1		Citrobacter freundii 4_7_47CFAA	Enterobacteriaceae	0.98	0.99	0.0
6	8675	-	5591	3084	1028	Beta-galactosidase (EC 3.2.1.23)	ZP_09334238.1	GH2	Citrobacter freundii 4_7_47CFAA	Enterobacteriaceae	0.87	0.92	0.0
7	9878	-	8795	1083	361	Transcriptional repressor of the lac operon	YP_001454366.1	GH53	Citrobacter koseri ATCC BAA-895	Enterobacteriaceae	0.89	0.94	0.0
8	11297	-	10001	1296	432	Putative arylsulfatase regulatory protein	gb|EHS89205.1		Klebsiella oxytoca 10-5245	Klebsiella	0.94	0.98	0.0
9	12060	-	11337	723	241	Transcriptional regulator, GntR family	gb|EHS89843.1		Klebsiella oxytoca 10-5243	Klebsiella	0.95	0.98	7e-156
10	13849	-	12103	1746	582	Choline-sulfatase (EC 3.1.6.6)	gb|EHS89203.1	CBM51	Klebsiella oxytoca 10-5245	Klebsiella	0.94	0.97	0.0
11	15287	-	13871	1416	472	PTS system, sucrose-specific IIB component	gb|EHT09377.1	GH32	Klebsiella oxytoca 10-5250	Klebsiella	0.94	0.97	0.0
12	17817	-	15519	2298	766	5-methyltetrahydropteroyltriglutamate	YP_002384736.1		Escherichia fergusonii ATCC 35469	Enterobacteriaceae	0.95	0.98	0.0
13	17988	-	17871	117	39	hypothetical protein	ZP_04558422.1		Citrobacter sp. 30_2	Enterobacteriaceae	0.88	0.88	9e-11
14	19639	-	18739	900	300	FIG00509806: hypothetical protein	gb|EHS89199.1		Klebsiella oxytoca 10-5245	Enterobacteriaceae	0.96	0.99	0.0
15	20528	-	19727	801	267	Cof, detected in genetic screen for thiamin metabolic genes	gb|EHS89198.1	GH65/GT5	Klebsiella oxytoca 10-5245	Enterobacteriaceae	0.97	0.98	0.0
16	21564	-	20571	993	331	Lysophospholipase L2 (EC 3.1.1.5)	gb|EHS89197.1	GT4	Klebsiella oxytoca 10-5245	Enterobacteriaceae	0.94	0.97	0.0
17	21673	-	22294	621	207	Homoserine/homoserine lactone efflux protein	gb|EHT09371.1		Klebsiella oxytoca 10-5250	Enterobacteriaceae	0.99	0.99	4e-119
18	22330	-	22807	477	159	Transposase ERIG_04326	ZP_06014093.1		Klebsiella pneumoniae subsp. rhinoscleromatis ATCC 13884	Klebsiella	0.73	0.87	1e-73
19	23470	-	22849	621	207	L-lysine permease	gb|AEX03271.1		Klebsiella oxytoca KCTC 1686	Enterobacteriaceae	0.96	0.98	1e-137
