# Supplementary material for: A multi-substrate approach for functional metagenomics-based screening for (hemi)cellulases in two wheat straw-degrading microbial consortia unveils novel thermoalkaliphilic enzymes
Source: BMC Genomics. 2016 Jan 28;17:86. doi: 10.1186/s12864-016-2404-0 (PMC4730625; doi:10.1186/s12864-016-2404-0)
Supplement: Additional file 8: — Summary of activities associated with CAZy enzyme families described in this study. (XLS 40 kb) [file 12864_2016_2404_MOESM8_ESM.xls]

## Sheet: Sheet1
CAZy family	Known activies (CAZy database)
GH2	β-galactosidase; β-mannosidase; β-glucuronidase; α-L-arabinofuranosidase; mannosylglycoprotein endo-β-mannosidase; exo-β-glucosaminidase
GH3	β-glucosidase; xylan 1,4-β-xylosidase; β-glucosylceramidase; β-N-acetylhexosaminidase; α-L-arabinofuranosidase; glucan 1,3-β-glucosidase; glucan 1,4-β-glucosidase; isoprimeverose-producing oligoxyloglucan hydrolase; coniferin β-glucosidase; exo-1,3-1,4-glucanase; β-N-acetylglucosaminide phosphorylases
GH13	α-D-glucan-modifying activities (e.g. α-amylases)
GH17	glucan endo-1,3-β-glucosidase; glucan 1,3-β-glucosidase; licheninase; ABA-specific β-glucosidase; β-1,3-glucanosyltransglycosylase
GH20	β-hexosaminidase; lacto-N-biosidase; β-1,6-N-acetylglucosaminidase; β-6-SO3-N-acetylglucosaminidase
GH27	α-galactosidase; α-N-acetylgalactosaminidase; isomalto-dextranase; β-L-arabinopyranosidase; galactan:galactan galactosyltransferase
GH32	invertase; endo-inulinase; β-2,6-fructan 6-levanbiohydrolase; endo-levanase; exo-inulinase; fructan β-(2,1)-fructosidase/1-exohydrolase; fructan β-(2,6)-fructosidase/6-exohydrolase; sucrose:sucrose 1-fructosyltransferase; fructan:fructan 1-fructosyltransferase; sucrose:fructan 6-fructosyltransferase; fructan:fructan 6G-fructosyltransferase; levan fructosyltransferase; sucrose:sucrose 6-fructosylt…
GH39	β-xylosidase; α-L-iduronidase
GH53	endo-β-1,4-galactanase
GH58	endo-N-acetylneuraminidase or endo-sialidase
GH65	α,α-trehalase; maltose phosphorylase; trehalose phosphorylase; kojibiose phosphorylase; trehalose-6-phosphate phosphorylase; nigerose phosphorylase; 3-O-α-glucopyranosyl-L-rhamnose phosphorylase; 2-O-α-glucopyranosylglycerol: phosphate β-glucosyltransferase
GH109	α-N-acetylgalactosaminidase
CBM20	The granular starch-binding function has been demonstrated in several cases. Interact strongly with cyclodextrins. Often designated as starch-binding domains (SBD).
CBM26	Starch-binding function demonstrated in two cases.
CBM48	Modules of approx. 100 residues with glycogen-binding function, appended to GH13 modules. Also found in the beta subunit (glycogen-binding) of AMP-activated protein kinases (AMPK)
CBM50	Modules of approx. 50 residues found attached to various enzymes from families GH18, GH19, GH23, GH24, GH25 and GH73, i.e. enzymes cleaving either chitin or peptidoglycan. CBM50 modules are also found in a multitude of other enzymes targeting the petidoglycan such as peptidases and amidases.
CBM51	Modules of approx. 150 residues found attached to various enzymes from families GH2, GH27, GH31, GH95, GH98 and GH101 .
AA3	cellobiose dehydrogenase; glucose 1-oxidase; aryl alcohol oxidase; alcohol oxidase; pyranose oxidase
AA4	vanillyl-alcohol oxidase
AA5	Oxidase with oxygen as acceptor; galactose oxidase
AA6	1,4-benzoquinone reductase
AA7	glucooligosaccharide oxidase; chitooligosaccharide oxidase
GT2	cellulose synthase; chitin synthase; dolichyl-phosphate β-D-mannosyltransferase; dolichyl-phosphate β-glucosyltransferase; N-acetylglucosaminyltransferase; N-acetylgalactosaminyltransferase; hyaluronan synthase; chitin oligosaccharide synthase; β-1,3-glucan synthase; β-1,4-mannan synthase; β-mannosylphosphodecaprenol-mannooligosaccharide α-1,6-mannosyltransferase; UDP-Galf: rhamnopyranosyl-N-acet…
GT4	sucrose synthase; sucrose-phosphate synthase; α-glucosyltransferase; lipopolysaccharide N-acetylglucosaminyltransferase; phosphatidylinositol α-mannosyltransferase; GDP-Man: Man1GlcNAc2-PP-dolichol α-1,3-mannosyltransferase; GDP-Man: Man3GlcNAc2-PP-dolichol/Man4GlcNAc2-PP-dolichol α-1,2-mannosyltransferase; digalactosyldiacylglycerol synthase; 1,2-diacylglycerol 3-glucosyltransferase; diglucosyl …
GT5	UDP-Glc: glycogen glucosyltransferase; ADP-Glc: starch glucosyltransferase; NDP-Glc: starch glucosyltransferase; UDP-Glc: α-1,3-glucan synthase; UDP-Glc: α-1,4-glucan synthase
GT8	lipopolysaccharide α-1,3-galactosyltransferase; UDP-Glc: (glucosyl)lipopolysaccharide α-1,2-glucosyltransferase; lipopolysaccharide glucosyltransferase 1; glycogenin glucosyltransferase; inositol 1-α-galactosyltransferase (galactinol synthase); homogalacturonan α-1,4-galacturonosyltransferase; UDP-GlcA: xylan α-glucuronyltransferase
GT32	α-1,6-mannosyltransferase; α-1,4-N-acetylglucosaminyltransferase; α-1,4-N-acetylgalactosaminyltransferase; GDP-Man: inositol-phosphorylceramide transferase; UDP-Gal: β-galactoside α-1,4-galactosyltransferase; UDP-Gal: lactose/N-acetyl-lactosamine α-1,4-galactosyltransferase
GT90	UDP-Xyl: (mannosyl) glucuronoxylomannan/galactoxylomannan β-1,2-xylosyltransferase; UDP-Glc: protein O-β-glucosyltransferase; UDP-Xyl: protein O-β-xylosyltransferase
CE9	N-acetylglucosamine 6-phosphate deacetylase; N-acetylglucosamine 6-phosphate deacetylase
